# Supplementary material for: Speech-Controlled Reconfigurable Intelligent Metasurface for Real-Time Wireless Power Transfer and Communication
Source: Research (Wash D C). 2025 Aug 12;8:0831. doi: 10.34133/research.0831 (PMC12340224; doi:10.34133/research.0831)
Supplement: Supplementary 1 — Notes S1 to S4 Figs. S1 to S5 Table S1 Movies S1 to S3 [file research.0831.f1.zip]

Archive with 4 entries (4 files):
- Supporting Information.docx
- Supporting video 1.mp4
- Supporting video 2.mp4
- Supporting video 3.mp4
